# Supplementary material for: Shedding Light on the Chemistry and the Properties of Münchnone Functionalized Graphene
Source: Nanomaterials (Basel). 2021 Jun 22;11(7):1629. doi: 10.3390/nano11071629 (PMC8307402; doi:10.3390/nano11071629)
Supplement: Supplementary file 1 [file nanomaterials-11-01629-s001.zip]

Archive with 1 entries (1 files):
- nanomaterials-1252113-supplementary.pdf
